# Supplementary material for: Rational Design of Novel Inhibitors of α-Glucosidase: An Application of Quantitative Structure Activity Relationship and Structure-Based Virtual Screening
Source: Pharmaceuticals (Basel). 2021 May 19;14(5):482. doi: 10.3390/ph14050482 (PMC8158765; doi:10.3390/ph14050482)
Supplement: Supplementary file 1 [file pharmaceuticals-14-00482-s001.zip]

Archive with 1 entries (1 files):
- pharmaceuticals-1150475-supplementary.pdf
